# Supplementary material for: Spatiotemporal SNP analysis reveals pronounced biocomplexity at the northern range margin of Atlantic cod Gadus morhua
Source: Evol Appl. 2013 Mar 11;6(4):690–705. doi: 10.1111/eva.12055 (PMC3684748; doi:10.1111/eva.12055)
Supplement: Supplementary file 2 [file eva0006-0690-SD2.txt]

 
SUPPORTING INFORMATION
 
 
SpatiotemporalSNP analysis reveals 
pronounced biocomplexity atthe northern range 
marginofAtlanticcodGadusmorhua 
 
NinaOvergaardTherkildsen*, Jakob Hemmer-Hansen,RasmusBerg
Hedeholm,MaryS.Wisz,ChristophePampoulie,DorteMeldrup,Sara
Bonanomi,AnjaRetzel,SteffenMalskærOlsen,and EinarEg Nielsen
 
 
*To whom correspondence should be addressed.
E-mail:nthe@stanford.edu
  
 
 
This file contains:
Supplementary Methods: Temporaloutlierdetection 
Supplementary Tables S1-S2 
Supplementary FiguresS1-S9 Supplementary Methods: Temporaloutlierdetection
Approach
Toidentifylocithatshowedelevatedlevelsofdifferentiationamongsamplescollectedovertime
withinsinglepopulations,weusedamodifiedversionofthefdistmethod(Beaumontand Nichols 
1996)thatiscommonlyappliedforthispurposeinspatialcomparisonsofsamplescollected
from different populations at a single time point. Based on the premise that selection should 
affect only certain parts of the genome whereas neutral evolutionary forces should cause 
genome-wideeffects,themethodcomparestheobservedlocus-specific FSTvaluesasafunction
of heterozygosity (Hs) to a null distribution generated through simulations. Any loci that show 
divergentpatternsofdifferentiation compared to this neutral expectation are then considered a 
candidate forbeing affected by selection.
Here,weadaptedthemethodtofitourscenariobygeneratingtheexpectedneutraldistribution
through simulation of drift within a single population rather than as drift-migration equilibrium 
between multiple demes, as is implemented in the original formulation. Migration can have 
contrasting effects on allele frequencies within a population overshorttime scales depending on 
the levelof differentiation between the source and the recipientpopulations(Wang and Whitlock 
2003;Fraseretal.2007)andthiscanbecomplextogeneralize.Consequently,ournullmodel
included only the effects of drift and sampling within an isolated population.Assuming thatthe 
time scale considered in this study (up to 15 generations)issufficientlyshorttoignorethe
effectsofmutations,anydeparture from the nullmodelexpectationsisthen likelycaused either
byselection or gene flow. 
 
Modelandparameterinputs
Our simulations were based on single bi-allelic loci at initial frequency f0 inaWright-Fisher
population of constant size, Ne, that reproduced over t generations. At generation zero and
generation t, a sample of size n individualswas collected.We ran the analysis separately for
each of the locations that showed temporal stability in cluster assignment, eachtime
parameterizing the modelto mostcloselymatch the studied scenario. 
Theinitialallele frequencyf0 ateachsimulatedlocuswasarandomnumberbetween0and1,
butto generate a roughlyuniform distribution ofHs values among the simulated loci,we enriched 
for low starting frequencies. The inputparametersNe, t and n wereadjustedforeach location 
based on estimatesfrom the data.
Thesamplesize n wastheharmonicmeanofsamplesizes for the location. Toconvertthe
numberofyearsto the numberofgenerationsbetween samples(t),we estimated the generation 
length as the mean age of spawners weighted by age-specific fecundity following Miller and
Kapuscinski (1997). These calculations were based on abundance-at-age and weight-at-age 
data from annual surveys 1982-2010 (ICES 2011), coupledwithmaturity- andfecundity-at-
weightdata(Hedeholm unpublisheddata).Thespatialresolutionofthedataonlyallowedfora
single inshore and a single offshore estimate. In both cases, the generation length was 
approximated to be around 5 years,implyingthatthesamplingintervalfortemporalreplicates
spanned 11-15 generations.
We estimated the Ne for each location based on the temporal variance in allele frequencies
between sampling pointsusing the estimatorofWaples(1989), asimplementedinthesoftware
NeEstimator (Peel et al. 2004). Because Ne estimatesfromgeneticdata can be biased
downward with inclusion of loci under directional selection (Leberg 2005; Wang 2005), we 
conducted the analysis iteratively, first basing simulations on the initialNe estimates,thenre-
estimating the Ne withoutthetemporaloutlierlocidetectedinthisfirstrun,andbasingfinal
simulationsontheseadjusted Ne estimates. This estimation procedure suggested that the Ne wasverylargeinalllocationswithlower95% confidencelimitsonestimatesconsistently≥450.
Forthelocationswithpointestimatesofinfinity(indicatingasizelargerthanthemethodcould
quantify),we used an Ne of 10000 as input for the Ftemp simulations.
 
Outlieridentification
We quantified the temporal variance in allele frequencies Ftemp betweenallsamplesfroma
population in both the observed and simulated data with Wright’sF (Wright1951), correctingfor
sampling effects following Waples(1998): 
 
 
Thecorrectionforsamplingeffectswasimportantbecausemissingdatamadetheactualsample
size vary between lociin the observed data.Following Beaumontand Nichols (1996), we plotted 
Ftemp asafunctionoftheHs foreachlocus.Wesimulated100,000independentlociandforeach
computed paired values ofFtemp and Hs. As in the fdist method, the paired values were rank-
ordered by Hs andgroupedintooverlappingbinsof4,000pointscenteredonevery2,000th
point. For each bin, we computed the quantiles of the distribution of Ftemp valuesthatwould
define the confidence envelopes in which 95% and 99%,respectively,of the data points were
expected to lie if behaving according to the model. To assess the statistical significance of
departuresfrom the neutralexpectation,empiricalp-valueswere computed foreach locusasthe 
proportion of simulated data points within its bin that showed higher Ftemp thantheobserved
value.To control the false discovery rate to<5%,wealsocomputedq-valuesforall lociusing 
the R-package qvalue (Storey and Tibshirani 2003). Allsimulationsandcomputationswere
completed with custom R-scripts (available upon request). 
 
 
 
Literaturecited 
 
Beaumont,M.A.,andR.A.Nichols.1996.Evaluatinglociforuseinthegeneticanalysisofpopulationstructure.
ProceedingsoftheRoyalSocietyofLondonSeriesB-BiologicalSciences263:1619–1626.
Fraser,D.J.,M.M.Hansen,S.Østergaard,N.Tessier, M. Legault, and L. Bernatchez. 2007. Comparative estimation 
ofeffective population sizesand temporalgene flow in two contrasting population systems.MolecularEcology 
16:3866–3889.
ICES. 2011. Report of the North Western Working Group (NWWG), 26 April- 3 May 2011, ICES Headquarters, 
Copenhagen.
Leberg,P.2005.Geneticapproachesforestimating the effective size ofpopulations.JournalofWildlife Management
69:1385–1399.
Miller,L.M.,andA.R.Kapuscinski.1997.Historicalanalysisofgeneticvariation revealslow effective population size 
in a northern pike (Esoxlucius) population.Genetics 147:1249–1258.
Peel,D.,J.R.Ovenden,andS.L.Peel.2004.NeEstimator:softwareforestimatingeffectivepopulationsize,Version
1.3.
Storey,J.D.,andR.Tibshirani.2003.Statisticalsignificanceforgenomewidestudies.ProceedingsoftheNational
AcademyofSciencesoftheUnitedStatesofAmerica100:9440–9445.
Wang,J.2005.Estimationofeffectivepopulationsizesfromdataongeneticmarkers.PhilosophicalTransactions of
the Royal Society B: Biological Sciences 360:1395–1409.
Wang,J.L.,andM.C.Whitlock.2003.Estimatingeffectivepopulationsizeandmigrationratesfromgeneticsamples
overspace and time.Genetics163:429–446.
Waples,R.S.1989.A generalized approach forestimating effective population size from temporalchangesin allele 
frequency. Genetics 121:379–391.
Waples,R.S.1998.Separatingthewheatfromthechaff:Patternsofgeneticdifferentiationinhighgeneflowspecies.
JournalofHeredity 89:438–450.
Wright,S.1951.Thegeneticalstructureofpopulations.AnnalsofEugenics15:323–353.Variables Used with BAYENV
Latitude x
Longitude x
Region (fjord,coastal,offshore)
Distance to nearestshoreline x
Distance to Iceland
Maximum bottom temperature during spawning months x
Mean bottom temperature during spawning months x
Minimum bottom temperature during spawning months
Range in bottom temperature during spawning months x
Maximum annual bottom temperature
Mean annual bottom temperature
Minimum annual bottom temperature
Maximum sea surface temperature during spawning months
Mean sea surface temperature during spawning months x
Minimum sea surface temperature during spawning months x
Range in sea surface temperature during spawning months x
Maximum annual sea surface temperature
Mean annual sea surface temperature
Minimum annual sea surface temperature
Range in annual sea surface temperature
Mean bottom salinity during spawning months
Mean annual bottom salinity
Mean surface salinity during spawning months
Mean annual surface salinity x
Table S1.Listofvariables initially considered for environmental correlation 
analysis.Variables thatwere retained for BAYENV analysis are marked by "x"Regional Pairwise cluster comparisons Within cluster
Name LG Pos LD All Ice GC GH I-E I-W I-N W-E N-E N-W I E W N DAB FYB ILL KAP UMM DC Lat Long MaB MeB MeS MiS RST Sal
cgpGmo-S512 1 8.1 x
cgpGmo-S1788 1 12.8 x+
cgpGmo-S968 1 14.6 * +
cgpGmo-S985 1 15.6 * x+ x+ x+ x
cgpGmo-S1703 1 16.6 * x+ x+ x+ x+ x+
cgpGmo-S1196b 1 16.9 * + +
cgpGmo-S875b 1 18.1 * x+ x+ x x+ x x+
cgpGmo-S1268 1 19.3 * x +
cgpGmo-S1365b 1 19.7 * +
cgpGmo-S1853 1 19.7 * x+ x x x+ x+ x+ x x+* x+ x+
cgpGmo-S1806 1 20.6 * x
Pan1 1 25.1 * x+ x x+ x+ x+ x+ x+ x x+* x+ x+
cgpGmo-S83 1 26.6 * x+
cgpGmo-S852 1 26.8 * x+ x+ x+ x+ x+ x
cgpGmo-S523 1 30.4 * x x+ x
cgpGmo-S254 1 31.8 * x x + x
cgpGmo-S2082 1 33.1 * x+ x x+ x+ x+ x+ x x x+* x+ x+
cgpGmo-S603 1 34.1 * x+ x+ x+
cgpGmo-S360 1 35.8 * x+ x x x+ x+ x x x+* x+ x
cgpGmo-S1845 1 37.2 * x+ x+ x x+ x
cgpGmo-S292b 1 38.6 * x+ x x x x+ x+ x x x x+ +
Gm394_0364 1 * x+ x x x+ x+ x+ x x* x+ +
cgpGmo-S1166 1 * x+ x x+ x+ x+ x+ x+ x x x+* x x+ x+
cgpGmo-S1874 1 * x+ x x+ x+ x+ x x+ x x x+* + x+ x+
cgpGmo-S1955 1 * x+ x x+ x+ x+ x x+ x x+* + x+ x+
cgpGmo-S2095 1 * x+ x x+ x+ x+ x x+ x x x x+* + x+ x+
Rhod_1_1 1 * x+ x x+ x+ x+ x+ x x x x+* + + x+ x+
cgpGmo-S754 2 1.0 x
cgpGmo-S155 2 17.4 x x+
cgpGmo-S728 2 26.3 x x
cgpGmo-S1284 2 43.8 x
cgpGmo-S1026 2 49.5 * x+ x+
cgpGmo-S1456 2 49.7 * x
cgpGmo-S1101a 2 49.7 * x+ x+ x+
cgpGmo-S1068 2 49.7 * x+ x x+ x+ x+
cgpGmo-S174 2 49.9 * x+
cgpGmo-S646 3 13.1 x
cgpGmo-S960 3 x
cgpGmo-S552 4 1.0 x
cgpGmo-S543 4 32.2 x
cgpGmo-S2196 5 12.1 x
cgpGmo-S1607 5 35.4 x
cgpGmo-S119b 6 5.0 x x x+ + x+
cgpGmo-S321 6 30.7 x
cgpGmo-S1200 7 2.9 * x+ x x+ x x+ x x+ x x
cgpGmo-S917 7 16.1 * x+ x x+
cgpGmo-S183 7 17.3 * x x
cgpGmo-S419 7 17.3 * x+ x+ x x+ x+
cgpGmo-S157 7 17.3 * x+ x x+ x x+ x+
cgpGmo-S1183 7 17.3 * x+ x x+ x x+ x+
cgpGmo-S268 7 17.3 * x+ x x+ x x+ x+
cgpGmo-S1810 7 17.3 * x+ x x+ x x+ x+
cgpGmo-S1830 7 17.3 * x+ x x+ x x+ x+
cgpGmo-S814a 7 17.3 * x+ x x+ x x+ x+
cgpGmo-S1039a 7 17.3 * x+ x x+ x x+ x+
cgpGmo-S1039b 7 17.3 * x+ x x+ x x+ x+
cgpGmo-S1089 7 17.3 * x+ x x+ x x+ x+
cgpGmo-S2158 7 17.3 * x+ x x+ x x+ x+ +
cgpGmo-S426 7 18.1 * x
cgpGmo-S1644 7 19.6 * x+ x x x x+
cgpGmo-S2134 7 37.7 x
cgpGmo-S1127 7 +
Gm0738_0160 7 * x+ x x+
cgpGmo-S396 8 26.2 x
cgpGmo-S127 9 6.2 x
cgpGmo-S1017 9 35.0 * *
cgpGmo-S1157 9 48.1 x
cgpGmo-S327 10 35.2 x
cgpGmo-S613b 11 37.7 x
cgpGmo-S607 11 43.7 x x+ x+ x x+ x+ x+
cgpGmo-S596 12 17.3 x
cgpGmo-S191 13 6.3 x
cgpGmo-S2067 13 6.8 x
cgpGmo-S1720 13 44.6 x
cgpGmo-S692b 13 x
cgpGmo-S1467 14 17.9 x+
cgpGmo-S1988 14 30.1 x+ x+
cgpGmo-S1781 15 27.6 x
cgpGmo-S464 16 4.0 x
cgpGmo-S1992 18 33.6 x+ x+ x+ x+
cgpGmo-S1103 18 x x
cgpGmo-S794 21 7.3 x
cgpGmo-S822a 22 31.5 x+ x x x + x x * *
cgpGmo-S1308 22 32.6 x
cgpGmo-S1718 22 35.1 x
cgpGmo-S729 23 x
cgpGmo-S23 x
Gm0480_0394 x
cgpGmo-S2122 x x
Gm335_0159 *1 x+ x+ + x+
Gm240_0209 *7 x+ x x+ x+ x+ x x+ x + x+ x+
Total number of outliers 47 26 22 15 32 22 24 4 18 16 1 4 6 0 3 7 4 8 9 15 1 29 8 3 4 4 12 14
2
DC=Distance to coastline, Lat=latitude, Long=longitude, MaB=Maximum bottom temperature, MeB=Mean bottom temperature, MeS=Mean surface temperature, MiS=Minimum surface temperature, 
RST=Range surface temperature, and Sal=salinity
Spatial outliers
1
Temporal outliers
3
Correlations with environment
2
Table S2. Overview of outlier loci identified in the different neutrality tests. For the spatial outliers "x" indicates FST signicant (q<0.05) outliers that were
identified both by BayeScan and Arlequin, and "+" indicates significant (q<0.05) FCT outliers identified under the hierarchical model. For temporal outliers "x"
indicates loci that fell above the 99% confidence envelope of the expected neutral distribution. For the BayEnv results, the table indicates significant
correlation (log10(BF)>1.5) with environmental variables in tests with all samples ("x"), with only contemporary samples ("+") and with only historical samples
("*"). Loci that have been identified as spatial outliers in previous studies are highlighted in green (Nielsen et al. 2009) and blue (Bradbury et al. 2010).
1
For regional assessments AllC=All contemporary, Ice=Iceland (all contemporary), GC=Greenland contemporary, and GH=Greenland historical. For the cluster assessments I=Iceland inshore, E=East, 
W=West and N=Nuuk.Color Legend r2
0 0.2 0.4 0.6 0.8 1
(A) (B)
(C) (D)
7
2
1
7
2
1
7
2
1
7
2
1
Fig. S1. Heatmaps showing the degree of linkage disequilibrium (r2) between loci in samples with 
mean posterior membership probability >0.6 to the clusters Iceland inshore (A), East (B), Nuuk (C), 
and West (D). The loci are ordered by linkage group and position within linkage group. The loci that 
were anchored to linkage groups but with unknown positions follow after the mapped loci in each 
linkage group. Loci that could not be anchored on the linkage map are plotted to the far right. The 
borders between linkage groups are indicated with black lines and linkage groups 1, 2, and 7 that 
contain the majority of spatial outlier loci are highlighted. Since r2 was only computed for polymo-
rhic loci, there are slightly different number of loci in each linkage group for the different clusters.Fig. S2. Heatmap of pairwise FSTvalues between samples. The lower left 
diagonal represents tests based on all loci while the upper right diagonal repre-
sents tests based on a subset of loci (n=621) excluding temporal and spatial 
outliers and loci in high LD. In both cases, comparisons that had significantly 
different allele frequencies after FDR correction  (q<0.05) are marked by *. 
Samples are ordered according to hydrographic distance from the eastern-
most sample (see Table 1 for description of abbreviations).
INC02 ISC02 ISO02 TAS10 OEA10 OSO10 OWE10 D
AB34
D
AB08 FYB54 LHB57 SHB50 QA
Q47
QA
Q08
PAA47 PAA08 AME08 QOR08 KAP43 KAP08
SIS32 SIS37 SIS05 SIS10 ILL53 ILL10
UMM45 UMM10 CAN08
CAN08
UMM10
UMM45
ILL10
ILL53
SIS10
SIS05
SIS37
SIS32
KAP08
KAP43
QOR08
AME08
P AA08
P AA47
QA Q08
QA Q47
SHB50
LHB57
FYB54
DAB08
DAB34
OWE10
OSO10
OEA10
TAS10
ISO02
ISC02
INC02
* * * * * * * * * * * * * * * * * * * * * * * * * * * *
* * * * * * * * * * * * * * * * * * * * * * * * * * * *
* * * * * * * * * * * * * * * * * * * * * * * * *
* * * * * * * * * * * * * * * * * * * * * * * * * *
* * * * * * * * * * * * * * * * * * * * * * * *
* * * * * * * * * * * * * * * * * * * * * * * * * * *
* * * * * * * * * * * * * * * * * * * * * * * * * * * *
* * * * * * * * * * * * * * * * * * * * * * * * *
* * * * * * * * * * * * * * * * * * * * * * * *
* * * * * * * * * * * * * * * * * * * * * * * * * *
* * * * * * * * * * * * * * * * * * * * * * * * * *
* * * * * * * * * * * * * * * * * * * * * * * * *
* * * * * * * * * * * * * * * * * * * * * * * * *
* * * * * * * * * * * * * * * * * * * * * * * * * * * *
* * * * * * * * * * * * * * * * * * * * *
* * * * * * * * * * * * * * * * * * * * * * * * * * * *
* * * * * * * * * * * * * * * * * * * * * * *
* * * * * * * * * * * * * * * * * * * * * * * * *
* * * * * * * * * * * * * * * * * * * * *
* * * * * * * * * * * * * * * * * * * * * * * *
* * * * * * * * * * * * * * * * * * * *
* * * * * * * * * * * * * * * * * * * *
* * * * * * * * * * * * * * * * * * * * * *
* * * * * * * * * * * * * * * * * * * * * * * * * * * *
* * * * * * * * * * * * * * * * * * * * * * * * * * *
* * * * * * * * * * * * * * * * * * * * * * * * * * * *
* * * * * * * * * * * * * * * * * * * * * * * * * *
* * * * * * * * * * * * * * * * * * * * * * * * * * *
* * * * * * * * * * * * * * * * * * * * * * * *
0.00 0.05 0.10 0.15
FST●
●
● ●
●
●
●
●
●
●
●
●
●
●
●
●
●
●
●
●
5 10 15 20
4150
4160
4170
4180
4190
4200
4210
Number of clusters
BIC
b)
a)
●
●
●
●
●
●
●
●
●
●
●
●
●
●
●
●
●
●
●
●
5 10 15 20
3880
3900
3920
3940
Number of clusters
BIC
Fig. S3. Plot of the Bayesian Information Criterion (BIC) for clustering 
solutions with different numbers of clusters (K) based on all loci (a) and a 
subset of loci (n=618)  excluding temporal and spatial outliers and
loci in high LD (b). 5  15  25  35  5  15  25  35
INC02
ISC02
ISO02
TAS10
OEA10
OSO10
OSE10
DAB34
DAB08
FYB54
LHB57
SHB50
QA Q47
QA Q08
P AA47
P AA08
AME08
QOR08
KAP43
KAP08
SIS32
SIS37
SIS05
SIS10
ILL53
ILL10
UMM45
UMM10
 5  15  25  35
 5  15  25  35  5  15  25  35  5  15  25  35
b)
a)
K=2 K=4K=3
INC02
ISC02
ISO02
TAS10
OEA10
OSO10
OSE10
DAB34
DAB08
FYB54
LHB57
SHB50
QA Q47
QA Q08
P AA47
P AA08
AME08
QOR08
KAP43
KAP08
SIS32
SIS37
SIS05
SIS10
ILL53
ILL10
UMM45
UMM10
Fig.S4.  Plots to illustrate the configuration of inferred clustering solutions for K=2:4 
based on all loci (a) and a subset of loci (n=618) excluding temporal and spatial outli-
ers and loci in high LD (b). Samples are ordered along the vertical axis according to 
hydrographic distance from the easternmost sample and the size of the black squares 
represent how many individuals  from the sample were assigned to a given cluster. 5 10 15 20
0.000
0.002
0.004
0.006
Linkage group
Loading on axis 1
5 10 15 20
0.000
0.010
0.020
Linkage group
5 10 15 20
0.000
0.004
0.008
Linkage group
Loading on axis 3
a) b)
c)
Fig S5. Loading plot representing the contributions of alleles from different linkage groups on the 
first (a), second (b), and third (c) discriminant function from the DAPC based on the four inferred 
clusters. Each dot represents an allele and only loadings involving  SNPs placed on the linkage
map (96% of the total panel;  Table S1) are plotted.
Loading on axis 2Maxim um membership probability
Number of individuals
0.2 0.4 0.6 0.8 1.0
0
100
200
300
400
500
600
700
Fig. S6.  Frequency  histograms comparing the distribution of maximum individual 
posterior membership probabilities generated in the DAPC analysis based on cluster-
ing of the “pure samples”  (see text; dark blue) and a DAPC analysis based on
randomized prior cluster assignment (ligh t blue).DF 1 (47.9 %)
DF 2 (16.75 %)
●
●
●
●●
●
●●
●
●
●
●
●
●
●●
●
●
●
●
Eastern Baltic
Gulf of St L a wrence , Canada
Far oe Plateau
Kattegat
Nor thern Nor th Sea
Fig. S7. Scatterplot of the mean sample coordinates on the first and second 
discriminant functions (DF) from a DAPC analysis based on all study samples 
and four selected reference samples from the Northeast Atlantic previously ana-
lyzed in Nielsen et al. (2012). The DAPC analysis was constructed to maximize 
variation between samples while minimizing variation within samples and the 
first 112 principle components were retained (representing 48% of the total 
variance). The colored dots represent the Greenlandic and Icelandic samples 
depicted by their respective colors in Fig. 1. The reference samples are plotted
as the name of the sampling locations.INC02 ISC02 ISO02 TAS10 OEA10 OSO10 OWE10 DAB34 DAB08 FYB54 LHB57 SHB50 QAQ47 QAQ08 PAA47 PAA08
AME08 QOR08 KAP43 KAP08 SIS32 SIS37 SIS05 SIS10 ILL53 ILL10 UMM45 UMM10
INC02 ISC02 ISO02 TAS10 OEA10 OSO10 OWE10 DAB34 DAB08 FYB54 LHB57 SHB50 QAQ47 QAQ08 PAA47 PAA08
AME08 QOR08 KAP43 KAP08 SIS32 SIS37 SIS05 SIS10 ILL53 ILL10 UMM45 UMM10
A) No admixture model B) Admixture model
Fig. S8. Summary of results from the Bayesian clustering algorithm STRUCTURE based on the 
no-admixture (Aand C) and the admixture (B and D) ancestry models, both with correlated allele frequen-
cies and with sampling locations incorporated as priors. Under both models, we conducted 5 independent 
runs of 300,000 iterations (the first 100,000 discarded as burn-in) for each value of K. The most likely 
number of clusters under each model can be inferred from the plot of the mean (dots) +/- 1 standard devia-
tion (error bars) of the estimated Ln probability value (Ln P(X|K)) for each value of K (A-B). We present the 
mean membership coefficients for each individual assuming K=4 (membership coefficients are averaged 
over the five independent runs with the software CLUMPP(Jakobsson and Rosenberg 2007. Bioinformat-
ics 23:1801–1806) for both the no-admixture (C) and admixture (D) models. Correponding to Fig. 3, the 
order of individuals within samples is random, but samples are ordered according to hydrographic distance
 from the easternmost sample.
●
●
●
●
●
●
● ●
●
●
0 2 4 6 8 10
−695000
−685000
K
Ln P(X|K)
C) No admixture model K=4 (mean of 5 runs)
D) Admixture model K=4 (mean of 5 runs)
●
●
●
●
●
● ●
● ●
●
0 2 4 6 8 10
−690000
−680000
K
Ln P(X|K)East West Nuuk
Iceland inshore
East
West
0 20 40 60
0.00
0.10
0.20
0.30
●
●
●
●
●
●
●
●
●
●
●
●
●
●
●
●
●
●●
●●
●
●
●
●
●
0 20 40 60
0.00
0.10
0.20
0.30
P osition (cM)
F ST
●●
● ●●
●●
0 20 40 60
0.00
0.10
0.20
0.30
P osition (cM)
F ST
●
P osition (cM)
East West Nuuk
Iceland inshore
West
East
0 10 20 30 40 50
0.00
0.05
0.10
0.15
0.20
P osition (cM)
F ST
F ST
●
●
●●
●●●●
●●
● ●●●
●
●
●
0 10 20 30 40 50
0.00
0.05
0.10
0.15
0.20
P osition (cM)
F ST
0 10 20 30 40 50
0.00
0.05
0.10
0.15
0.20
F ST
P osition (cM)
P osition (cM)
(A)
(B)
Fig. S9.  Matrix of pairwise FST (estimated with BayeScan) in all cluster comparisons for loci in 
linkage group 1 (A) and linkage group 7 (B). Circles denote loci with known position within the 
linkage groups and triangles plotted to the right of the vertical line denote loci that are anchored to 
the linkage group but with unknown position (see main text). Filled symbols indicate loci that were
significant spatial outliers in both BayeScan and Arlequin analysis.
F ST
